# Supplementary material for: Investigating SARS-CoV-2 Neutralising Antibody Response in Sheep
Source: Microorganisms. 2024 Dec 30;13(1):49. doi: 10.3390/microorganisms13010049 (PMC11767788; doi:10.3390/microorganisms13010049)
Supplement: Supplementary file 1 [file microorganisms-13-00049-s001.zip]

Archive with 1 entries (1 files):
- microorganisms-3358990-supplementary.pdf
